# Supplementary material for: Assessment of the Impact of Physical Activity on the Musculoskeletal System in Early Degenerative Knee Joint Lesions in an Animal Model
Source: Int J Mol Sci. 2023 Feb 10;24(4):3540. doi: 10.3390/ijms24043540 (PMC9960538; doi:10.3390/ijms24043540)
Supplement: Supplementary file 1 [file ijms-24-03540-s001.zip]

Archive with 1 entries (1 files):
- ijms-2189817-supplementary.pdf
